# Supplementary material for: An easily implemented single‐visit survey method for intermittently available and imperfectly detectable wildlife applied to the Florida east coast diamondback terrapin (Malaclemys terrapin tequesta)
Source: Ecol Evol. 2024 Mar 24;14(3):e11130. doi: 10.1002/ece3.11130 (PMC10961479; doi:10.1002/ece3.11130)
Supplement: Supplementary file 1 — Appendix S1 [file ECE3-14-e11130-s001.zip]

Archive with 7 entries (7 files):
- manuscript code/combine mcmc function.R
- manuscript code/run simulations of distance N mixture model.R
- manuscript code/simulate data function.R
- manuscript code/summarize simulations.R
- manuscript code/terrapin data MS .R
- manuscript code/terrapin data.RData
- ece311130-sup-0002-supinfo.docx
