# Supplementary material for: An easily implemented single‐visit survey method for intermittently available and imperfectly detectable wildlife applied to the Florida east coast diamondback terrapin (Malaclemys terrapin tequesta)
Source: Ecol Evol. 2024 Mar 24;14(3):e11130. doi: 10.1002/ece3.11130 (PMC10961479; doi:10.1002/ece3.11130)
Supplement: Supplementary file 1 — Appendix S1 [file ECE3-14-e11130-s001.zip › manuscript code/combine mcmc function.R]

### function to combine separate mcmc runs and compute diagnostics

posterior.tbl.fn <- function(Input, type="jagsUI"){
  # Input can be jagsUI model fit or mcmc.list object
  require(runjags)
    require(coda)
  if(type=="jagsUI"){
    out.jags.mcmc <- Input$samples
  }else{
    out.jags.mcmc <- Input
  }
  summary.tbl <- summary(out.jags.mcmc)
  size.tbl <- effectiveSize(out.jags.mcmc)
  GelRub <- gelman.diag(out.jags.mcmc,autoburnin=F, transform = T)
  out.tbl <- cbind(summary.tbl$statistics[,1:2],summary.tbl$quantiles[,c(1,3,5)], 
                   Rhat=round(GelRub$psrf[,1],2), n.eff=round(size.tbl))
  print(out.tbl)
  return(out.tbl)
}
