# Supplementary material for: An easily implemented single‐visit survey method for intermittently available and imperfectly detectable wildlife applied to the Florida east coast diamondback terrapin (Malaclemys terrapin tequesta)
Source: Ecol Evol. 2024 Mar 24;14(3):e11130. doi: 10.1002/ece3.11130 (PMC10961479; doi:10.1002/ece3.11130)
Supplement: Supplementary file 1 — Appendix S1 [file ECE3-14-e11130-s001.zip › manuscript code/run simulations of distance N mixture model.R]

# run simulations to test combined distance-sampling and N-mixture Bayesian Hierarchical Model  


library(jagsUI)
source(".simulate data function.R")


# Bayesian code -----------------------------------------------------------


sink("./BUGS/Distance__Nmix_covariates.txt")
cat("
    model {
    
    # priors for distance function
    beta.sigma0 ~ dunif(0.48,5.7) # intercept for sigma in Distance function (Sigma cannot be <1.6 of det=0 for some diatnaces)
    beta.sigma ~ dnorm(0,0.01)

    # priors for availability covariate model
    beta.a0 ~ dnorm(0,0.01)
    beta.avail ~ dnorm(0,0.01)
    
    beta.lambda0 ~ dt(0,1/(2.5^2),7) 
    beta.lambda.1 ~ dnorm(0,0.01)
    beta.lambda.2 ~ dnorm(0,0.01)
    
    ### Detection functions (Detection = availability + perceptibility) 
    for(k in 1:nsurveys){ 
      # covariates for scale parameter of Distance function (perceptibility)
      log(sigma[k])  <- beta.sigma0 + beta.sigma*sigma.cov[k]
      # covariates for availability parameters of Tme-Removal (availability)
      logit(pavail[k]) <- beta.a0 + beta.avail*avail.cov[k]
      # Distance sampling probability estimation using summation technique: Pr(p of x)=exp(-x^2/2*sigma^2)*f(x)
      for(b in 1:nbreaks){
        log(g[b,k])<- -mdpts[b]*mdpts[b]/(2*sigma[k]*sigma[k])  # half-normal detection function - first half of eq., 
        f[b,k]<-  ( 2*mdpts[b]*delta )/(maxd*maxd) # this is f(x), the scaled radial density function (distribution of area around point)
        pi.pd[b,k]<- g[b,k]*f[b,k] + 0.000001  #this is the product Pr(detect)*Pr(distribution)
        pi.pd.c[b,k]<- pi.pd[b,k]/pdet[k]  # standardizing based on overall capture probability - conditional formulation
      }
      pdet[k]<-sum(pi.pd[,k])  # probability of detection is the sum of all the rectangular areas calculated above
      
    }
    
    ### model likelihood

    ## Observation-level model
    for(i in 1:nobs){  
      dclass[i] ~ dcat(pi.pd.c[,obs.surveyid[i]]) 
    }
    
    ## Abundance estimation    
    for(k in 1:nsurveys){
      log(lambda[k])<- beta.lambda0 + beta.lambda.1*lambda.x.1[k] + beta.lambda.2*lambda.x.2[k]  # site abundance model
      N[k]~dpois(lambda[k])  # predicted abundance per point
      # loop through surveys
      for(j in 1:n.rep.counts){
        y[k,j]~ dbin(pdet[k]*pavail[k],N[k]) # counts related to probability of detection, given availability
      }
    }

    ## Summary stats
	  meanpavail <- mean(pavail[]) # mean probability of availability for entire survey
    meanpdet <- mean(pdet[]) # mean probability of perceptibility
    meanN <- mean(N[]) # mean site-level abundance
    lambda.int <- exp(beta.lambda0) # abundance intercept
    avail.int <- ilogit(beta.a0) # back-transformed availability for no=covariate model
    sigma.int <- exp(beta.sigma0)
    N.est <- sum(N[])
    
    }", fill=TRUE)
sink()


# Run simulations ---------------------------------------------------------


N.reps <- 25
nsurveys<- 200
maxd <- 100
delta <- 10
mdpts <- seq(delta/2,maxd, delta)
nbreaks <- length(mdpts)
n.rep.counts <- 3
nb <- 500
nt <- 1
nc <- 3
  
p.a.vec <- c(0.2,0.4,0.6,0.8)
sigma.vec <- c(50,100,150)
lambda.vec <- c(0.5,1,2)
paramspace <- expand.grid(sigma=sigma.vec, lambda=lambda.vec, p.avail=p.a.vec)
N.iter <- nrow(paramspace)
Results <- list()
Gen.param <- list()
Results.Amundson <- list()
converge.fail.ls <- list()

start.time <- Sys.time()
for(reps in 1:N.reps){
  for(iter in 1:N.iter){
    
    # prepare data
    p.a.used <- paramspace[iter,"p.avail"]
    sigma.used <- paramspace[iter,"sigma"]
    lambda.used <- paramspace[iter,"lambda"]
    
    Data <- simSurvey_fn(Sites=nsurveys, Radius=100, Time.bins=n.rep.counts, 
                         lambda=lambda.used, Sigma=sigma.used, p.avail=p.a.used,
                         beta.sigma=1, beta.lambda.1=-1, beta.lambda.2=1, beta.avail=-1, Plot=F)
    
    dclass <- Data$distances.detected %/% delta + 1
    # cbind(Data$distances.detected , dclass)
    jags.data <- list(y=Data$N.detected, obs.surveyid=Data$obs.site.id, dclass=dclass, nsurveys=nsurveys, nobs=length(dclass), 
                      delta=delta, nbreaks=nbreaks, mdpts=mdpts, maxd=maxd, n.rep.counts=n.rep.counts,
                      lambda.x.1=Data$lambda.cov.1, lambda.x.2=Data$lambda.cov.2, avail.cov=Data$avail.cov,
                      sigma.cov=Data$det.cov)
    Nst<-apply(jags.data$y,1,max)
    inits <- function(){list(N=Nst+1,navail=Nst+1, beta.sigma0=2)}
    
    
    # parameters to estimate
    params<-c("beta.lambda0", "beta.lambda.1", "beta.lambda.2", "beta.sigma0", "beta.a0", "beta.avail",
              "meanpavail","meanpdet", "sigma.int", "beta.sigma", "meanN", 
              "lambda.int", "avail.int", "N.est")
    
    out.jags <- autojags(data=jags.data, inits=inits, parameters.to.save=params, 
                     model.file="./BUGS/Distance__Nmix_covariates.txt",
                     n.thin=nt, n.chains=nc, n.burnin = nb, parallel = T, n.cores = 3,
                     iter.increment=2500, max.iter=300000, Rhat.limit=1.05)
    print(out.jags,dig=3)
    

    Results[(reps-1)*N.iter+iter] <-  list(out.jags$summary)
    Gen.param[[(reps-1)*N.iter+iter]]  <-  c(p.a = p.a.used, lambda = lambda.used, sigma=sigma.used, 
                                             True.n=sum(Data$N.site), Obs.N=sum(apply(Data$N.detected,1,max)))
    
    if(any(out.jags$summary[1:3,8]>1.05)){
      temp.len <- length(converge.fail.ls)
      
      converge.fail.ls[[temp.len+1]] <- list(jags.data=jags.data, 
                                      Gen.param=Gen.param[[(reps-1)*N.iter+iter]])
      names(converge.fail.ls)[temp.len+1] <- paste("rep_", reps, "_iter_", iter, sep="")
    }
    
    cat("rep = ", reps, " iter = ", iter, " N = ",(reps-1)*N.iter+iter, "\n")
    
  }
  # save.image("./RData/covariates 200/cov_sim_200_17.RData")  # use during long runs in case of crash
}
end.time <- Sys.time()
end.time - start.time
