# Supplementary material for: An easily implemented single‐visit survey method for intermittently available and imperfectly detectable wildlife applied to the Florida east coast diamondback terrapin (Malaclemys terrapin tequesta)
Source: Ecol Evol. 2024 Mar 24;14(3):e11130. doi: 10.1002/ece3.11130 (PMC10961479; doi:10.1002/ece3.11130)
Supplement: Supplementary file 1 — Appendix S1 [file ECE3-14-e11130-s001.zip › manuscript code/simulate data function.R]

### function to simulate data for combined distance-sampling and N-mixture Bayesian Hierarchical Model  

simSurvey_fn <- function(Sites=100, Radius=100, Time.bins=6, Sigma=100, lambda=2, p.avail=0.7,
                         beta.sigma=0, beta.lambda.1=0, beta.lambda.2=0, beta.avail=0,
                         det.cov=rnorm(Sites,0,1) ,lambda.cov.1=rnorm(Sites,0,1), lambda.cov.2=rnorm(Sites,0,1), 
                         avail.cov=rnorm(Sites,0,1), Plot=F){
  ## function to simulate data for population of mobile animals at sites with availability and detection
  
  expit_fn <- function(x){
    exp(x)/(1+exp(x))
  }
  logit_fn <- function(x){
    log(x/(1.000000001-x))
  }
  det.fun <- function(distance){
    exp(-distance^2/(2*mean(sigma.site)^2))
  }
  
  # loop through sites
  # browser()
    # populate sites
  lambda.site <- exp(log(lambda) + beta.lambda.1*lambda.cov.1 + beta.lambda.2*lambda.cov.2)
  # Mean.abund.site <- exp(lambda.site)
    N.site <- rpois(Sites,lambda.site)
    avail.site <- expit_fn(logit_fn(p.avail) + beta.avail*avail.cov)
    sigma.site <- exp(log(Sigma) + beta.sigma*det.cov)
    
    N.detected <- matrix(0, Sites, Time.bins)
    distances.detected <- NULL
    obs.site.id <- NULL
    
    # loop through sites
    for(i.site in seq(Sites)){
      # loop through individuals
      if(N.site[i.site]==0)next
      for(ind in seq(N.site[i.site])){
        # loop through time bins 
        for(t in seq(Time.bins)){
          
          avail.now <-  rbinom(1,1,avail.site[i.site])
          
          r <- runif(1,0,1)
          theta <- runif(1,0,2*pi)
          coord <- cbind(sqrt(r)*cos(theta)*Radius, sqrt(r)*sin(theta)*Radius)
          distance <- sqrt((0-coord[,1])^2 + (0-coord[,2])^2)
          p.det <- exp(-distance^2/(2*sigma.site[i.site]^2))
          detected <- rbinom(1,1,p.det*avail.now)
          
          if(detected==1){
            N.detected[i.site,t] <- N.detected[i.site,t]+1
            distances.detected <- c(distances.detected,distance)
            obs.site.id <- c(obs.site.id, i.site)
          }
        }
      }
    }
  # browser()
    
    cat(
    "mean lambda = ", mean(lambda.site), "\n",
    "mean sigma = ", mean(sigma.site), "\n",
    "mean sigma BT = ", exp(mean(log(sigma.site))), "\n",
    "mean detection = ", integrate(det.fun, lower=0, upper=Radius)$value/(Radius), "\n",
    "mean available = ", mean(avail.site), "\n",
    "N present = ", sum(N.site), "\n",
    "N detected = ", sum(apply(N.detected,1,max)), "\n"
    )
    
if(Plot==T){
  op <- par(mfcol=c(1,2))
  hist(distances.detected,40, main=NULL);abline(v=mean(sigma.site), col="red")
  hist(N.site,20, main=NULL);abline(v=lambda, col="red")
  par(op)
}
    
    
    return(list(N.detected=N.detected, distances.detected=distances.detected, obs.site.id=obs.site.id,
                lambda.site=lambda.site, N.site=N.site, det.cov=det.cov, lambda.cov.1=lambda.cov.1,
                lambda.cov.2=lambda.cov.2, avail.cov=avail.cov))
}

# test <- simSurvey_fn(lambda=5, Sigma=30, beta.sigma=-0.5, beta.lambda.1=0.5, beta.lambda.2=-0.5, beta.avail=-1, Plot=T)
