# Supplementary material for: An easily implemented single‐visit survey method for intermittently available and imperfectly detectable wildlife applied to the Florida east coast diamondback terrapin (Malaclemys terrapin tequesta)
Source: Ecol Evol. 2024 Mar 24;14(3):e11130. doi: 10.1002/ece3.11130 (PMC10961479; doi:10.1002/ece3.11130)
Supplement: Supplementary file 1 — Appendix S1 [file ECE3-14-e11130-s001.zip › manuscript code/summarize simulations.R]

### analyze results from simulations to test combined distance-sampling and N-mixture Bayesian Hierarchical Model  
# needs 3 objects produced from "run simulations of distance N mixture model.R"
# Results, Gen.param, converge.fail.ls


# Calculate bias and coverage ----------------------------------------------------------

n.iter <-  length(Results)
n.iter/64
Compare <- data.frame(sigma.est=numeric(n.iter), N.est=numeric(n.iter), lambda.est=numeric(n.iter),avail.est=numeric(n.iter), 
                      p.a.gen=numeric(n.iter), lambda.gen=numeric(n.iter), sigma.gen=numeric(n.iter), 
                      N.true=numeric(n.iter), N.obs=numeric(n.iter), 
                      pa.in=logical(n.iter), sigma.in=logical(n.iter), lambda.in=logical(n.iter),
                      Converge.fail=logical(n.iter), N.in=logical(n.iter))

for(i in 1:n.iter){
  Compare[i,"Converge.fail"] <- any(abs(Results[[i]][1:3,"Rhat"]-1)>.05)
  Compare[i,1:4] <- Results[[i]][,1][c(6,10,1,9)]
  Compare[i,3] <- exp(Compare[i,3])
  Compare[i,5:9] <- Gen.param[[i]]
  Compare[i,"pa.in"] <- ifelse(Compare[i,"p.a.gen"]!=1,
    Compare[i,"p.a.gen"]>=Results[[i]][,"2.5%"]["avail.int"] & Compare[i,"p.a.gen"]<=Results[[i]][,"97.5%"]["avail.int"],
    .9999>=Results[[i]][,"2.5%"]["avail.int"] & .9999<=Results[[i]][,"97.5%"]["avail.int"])
  Compare[i,"sigma.in"] <-  Compare[i,"sigma.gen"]>=Results[[i]][,"2.5%"]["sigma.int"] & Compare[i,"sigma.gen"]<=Results[[i]][,"97.5%"]["sigma.int"]
  Compare[i,"N.in"] <- Compare[i,"N.true"]>=Results[[i]][,"2.5%"]["N.est"] & Compare[i,"N.true"]<=Results[[i]][,"97.5%"]["N.est"]
  Compare[i,"lambda.in"] <- Compare[i,"lambda.gen"]>=Results[[i]][,"2.5%"]["lambda.int"] & Compare[i,"lambda.gen"]<=Results[[i]][,"97.5%"]["lambda.int"]
  
}

Compare <- group_by(Compare, p.a.gen, lambda.gen, sigma.gen) %>%  
  mutate(., iter.seq = 1:n()) %>% 
  filter(., iter.seq < 101) %>% 
  as.data.frame(.)

xtabs(~p.a.gen + lambda.gen + sigma.gen, Compare)


Compare.conv <- filter(Compare, Converge.fail==F)
xtabs(~p.a.gen + lambda.gen + sigma.gen, Compare.conv)


apply(Compare,2,mean)
apply(Compare.conv,2,mean)

Compare.conv <- mutate(Compare.conv,
                       p.a.abs.error = (avail.est-p.a.gen),
                       p.a.rel.error = (avail.est-p.a.gen)/p.a.gen,
                       p.a.sqr.error = (avail.est-p.a.gen)^2,
                       lambda.abs.error = (lambda.est-lambda.gen),
                       lambda.rel.error = (lambda.est-lambda.gen)/lambda.gen,
                       lambda.sqr.error = (lambda.est-lambda.gen)^2,
                       sigma.abs.error = (sigma.est-sigma.gen),
                       sigma.rel.error = (sigma.est-sigma.gen)/sigma.gen,
                       sigma.sqr.error = (sigma.est-sigma.gen)^2,
                       N.abs.error = (N.est-N.true),
                       N.rel.error = (N.est-N.true)/N.true,
                       N.sqr.error = (N.est-N.true)^2
)


compare.summary <- group_by(Compare.conv, p.a.gen, lambda.gen, sigma.gen) %>% 
  summarize(., N=n(), N.mean=mean(N.est), N.in.summ=mean(N.in),
            lambda.mean=mean(lambda.est), lambda.in.summ=mean(lambda.in),
            sigma.mean=mean(sigma.est), sigma.in.summ=mean(sigma.in),
            pa.mean=mean(avail.est), pa.in.summ=mean(pa.in),
            
            lambda.MAE = mean(lambda.abs.error),
            lambda.MRE = mean(lambda.rel.error),
            lambda.MSE = mean(lambda.sqr.error),
            lambda.RMSE = sqrt(lambda.MSE),
            lambda.var = var(lambda.est),
            lambda.sd = sd(lambda.est),
            
            sigma.MAE = mean(sigma.abs.error),
            sigma.MRE = mean(sigma.rel.error),
            sigma.MSE = mean(sigma.sqr.error),
            sigma.RMSE = sqrt(sigma.MSE),
            sigma.var = var(sigma.est),
            sigma.sd = sd(sigma.est),
            
            p.a.MAE = mean(p.a.abs.error),
            p.a.MRE = mean(p.a.rel.error),
            p.a.MSE = mean(p.a.sqr.error),
            p.a.RMSE = sqrt(p.a.MSE),
            p.a.var = var(avail.est),
            p.a.sd = sd(avail.est),
            
            N.MAE = mean(N.abs.error),
            N.MRE = mean(N.rel.error),
            N.MSE = mean(N.sqr.error),
            N.RMSE = sqrt(N.MSE),
            N.var = var(N.est),
            N.sd = sd(N.est),
  )


write.csv(compare.summary, file="./bias_stats.csv")


# convergence failure -----------------------------------------------------

Compare.noconv <- filter(Compare, Converge.fail==T)
xtabs(~sigma.gen+p.a.gen, Compare.noconv)

not.converged <- compare.summary[which(compare.summary$N != 100),1:4]
not.converged$failed <- 100 - not.converged$N


ggplot(not.converged, aes(x=as.factor(lambda.gen), y=failed, col=sites)) + geom_point() +
  facet_grid(as.factor(p.a.gen)~as.factor(sigma.gen)) + 
  theme(legend.position="bottom") +
  geom_point(aes(shape=sites)) + scale_shape_manual(values=c(2,6)) +
  xlab("Generating lambda") + ylab("Number failed out of 100")

ppi=100
tiff("./not converged lowres.tiff", width = 11*ppi, height = 8*ppi, res = ppi)
ggplot(not.converged.all, aes(x=as.factor(lambda.gen), y=failed, col=sites)) + geom_point() +
  facet_grid(as.factor(p.a.gen)~as.factor(sigma.gen)) + 
  theme(legend.position="none") +
  geom_point(aes(shape=sites)) + scale_shape_manual(values=c(2,6)) +
  xlab("Generating lambda") + ylab("Number failed out of 100")
dev.off()

sink("./not converged.txt")
cat(
  "red triangle is 100 sites, blue triangle is 200 sites",
  "\n",
  "lowres = 100 ppi, medres = 300 ppi, highres=600 ppi"
)
sink()

# plot coverage ------------------------------------------------------------

## explore coverage
ggplot(compare.summary, aes(x=as.factor(lambda.gen), y=N.in.summ)) + geom_point() +
  geom_hline(yintercept = 0.9, colour="red") + facet_grid(as.factor(p.a.gen)~as.factor(sigma.gen)) + 
  theme(legend.position="none") +
  xlab("Generating lambda") + ylab("Proportion N estimate in CI") + 
  ggtitle("distance N mixture model simulations")

ggplot(compare.summary, aes(x=as.factor(lambda.gen), y=pa.in.summ)) + geom_point() +
  geom_hline(yintercept = 0.9, colour="red") + facet_grid(as.factor(p.a.gen)~as.factor(sigma.gen)) + 
  theme(legend.position="none") +
  xlab("Generating lambda") + ylab("Proportion p.a estimate in CI") + 
  ggtitle("distance N mixture model simulations")

ggplot(compare.summary, aes(x=as.factor(lambda.gen), y=sigma.in.summ)) + geom_point() +
  geom_hline(yintercept = 0.9, colour="red") + facet_grid(as.factor(p.a.gen)~as.factor(sigma.gen)) + 
  theme(legend.position="none") +
  xlab("Generating lambda") + ylab("Proportion sigma estimate in CI") + 
  ggtitle("distance N mixture model simulations")

compare.summary.long <- pivot_longer(compare.summary, cols = c(6, 10, 12), names_to = "parameter", values_to = "coverage")
ggplot(compare.summary.long, aes(x=as.factor(lambda.gen), y=coverage, col=parameter)) + 
  geom_point(aes(shape=parameter)) + scale_shape_manual(values=c(2,3,6))+
  geom_hline(yintercept = 0.95, colour="black") + facet_grid(as.factor(p.a.gen)~as.factor(sigma.gen)) + 
  theme(legend.position="bottom") +
  xlab("Generating lambda") + ylab("Proportion sigma estimate in CI") + 
  ggtitle("distance N mixture model simulations")

ppi=100
tiff("./coverage lowres.tiff", width = 11*ppi, height = 8*ppi, res = ppi)
ggplot(compare.summary.long, aes(x=as.factor(lambda.gen), y=coverage, col=parameter)) + 
  geom_point(aes(shape=parameter)) + scale_shape_manual(values=c(2,3,6))+
  geom_hline(yintercept = 0.95, colour="red", size=0.25) + facet_grid(as.factor(p.a.gen)~as.factor(sigma.gen)) + 
  theme(legend.position="none") +
  xlab("Generating density (lambda)") + ylab("Proportion estimate in CI") 
dev.off()

sink("./coverage.txt")
cat(
  "red triangle is N, greem plus is pa, blue triangle is sigma, red line at 0.95",
  "\n",
  "lowres = 100 ppi, medres = 300 ppi, highres=600 ppi"
)
sink()

# explore bias ------------------------------------------------------------

ggplot(compare.summary, aes(x=as.factor(lambda.gen), y=lambda.MRE)) + geom_point() +
  geom_hline(yintercept = 0, colour="red") + facet_grid(as.factor(p.a.gen)~as.factor(sigma.gen)) + 
  theme(legend.position="none") +
  xlab("Generating lambda") + ylab("lambda MRE") 

ggplot(Compare.conv, aes(x=as.factor(lambda.gen), y=lambda.abs.error)) + geom_boxplot() +
  geom_hline(yintercept = 0, colour="red") + facet_grid(as.factor(p.a.gen)~as.factor(sigma.gen)) + 
  theme(legend.position="none") +
  xlab("Generating lambda") + ylab("lambda MRE") 

ggplot(Compare.conv, aes(x=as.factor(lambda.gen), y=N.abs.error)) + geom_boxplot() +
  geom_hline(yintercept = 0, colour="red") + facet_grid(as.factor(p.a.gen)~as.factor(sigma.gen)) + 
  theme(legend.position="none") +
  xlab("Generating lambda") + ylab("lambda MRE") + ylim(c(-200,200))


ppi=100
tiff("./bias plot lowres.tiff", width = 11*ppi, height = 8*ppi, res = ppi)
ggplot(filter(Compare.conv, sigma.gen>30), aes(x=as.factor(lambda.gen), y=N.est)) + geom_boxplot() + 
  geom_point(aes(1, 0.5*100, colour="red")) + geom_point(aes(2, 1*100, colour="red")) +
  geom_point(aes(3, 2*100, colour="red")) + geom_point(aes(4, 5*100, colour="red")) +
  facet_grid(as.factor(p.a.gen)~as.factor(sigma.gen)) + theme(legend.position="none") +
  xlab("Generating lambda") + ylab("Estimated abundance") + ylim(c(0,2000)) 
dev.off()


# plot relative bias ------------------------------------------------------

names(Compare.conv)[grep("rel.error",names(Compare.conv))]
grep("rel.error",names(Compare.conv))
bias.long <- filter(Compare.conv, sigma.gen>30) %>% 
  pivot_longer(., cols = c(17, 20, 23, 26), names_to = "parameter", values_to = "MRE")
bias.long.all <- pivot_longer(Compare.conv, cols = c(17, 20, 23, 26), names_to = "parameter", values_to = "MRE")

ggplot(bias.long, aes(x=as.factor(lambda.gen), y=MRE, col=parameter)) + geom_boxplot() + 
  facet_grid(as.factor(p.a.gen)~as.factor(sigma.gen)) + theme(legend.position="bottom") +
  xlab("Generating lambda") + ylab("Relative bias") +
  geom_hline(yintercept = 0, colour="red", size=0.25) 

ppi=100
tiff("./relative bias lowres.tiff", width = 11*ppi, height = 8*ppi, res = ppi)
ggplot(bias.long, aes(x=as.factor(lambda.gen), y=MRE, col=parameter)) + geom_boxplot() + 
  facet_grid(as.factor(p.a.gen)~as.factor(sigma.gen)) + theme(legend.position="none") +
  xlab("Generating lambda") + ylab("Relative bias") +
  geom_hline(yintercept = 0, colour="red", size=0.25) 
dev.off()


sink("./relative bias.txt")
cat(
  "order is lamdda, N, pa, sigma, red line at 0",
  "\n",
  "lowres = 100 ppi, medres = 300 ppi, highres=600 ppi"
)
sink()
