# Supplementary material for: An easily implemented single‐visit survey method for intermittently available and imperfectly detectable wildlife applied to the Florida east coast diamondback terrapin (Malaclemys terrapin tequesta)
Source: Ecol Evol. 2024 Mar 24;14(3):e11130. doi: 10.1002/ece3.11130 (PMC10961479; doi:10.1002/ece3.11130)
Supplement: Supplementary file 1 — Appendix S1 [file ECE3-14-e11130-s001.zip › manuscript code/terrapin data MS .R]

### Model selection for Bayesian hierarchical model for terrapin survey data  
# Bayesian code at top. Run full model first to get parameters for the slab and spike priors (run full model).
# Then run model selection (run MS).


# Bayesian code --------------------------------------------------------------

# full BUGS model
sink("./BUGS/terrapin__final_OD_surveyRE.txt")
cat("
    model {
    
    ## PRIORS
    
    # priors for distance function
    # sigma.int ~ dunif(0.48,5.7) 
    sigma.int ~ dunif(1.6,300)  # intercept for sigma in Distance function (Sigma cannot be <1.6 or det=0 for some diatnaces)

    # priors for availability covariate model
    beta.a0 ~ dbeta(1,1)
    beta.a0.logit <- logit(beta.a0)
    
    survey.sd ~ dnorm(0, 0.2)I(0,)  # hyperprior for RE sd
    survey.tau <- 1 / (survey.sd * survey.sd)
    for(p in 1:n.surveys){
      survey.re[p] ~ dnorm(0,survey.tau)
    }
    
    OD.sd ~ dnorm(0, 0.2)I(0,)  # hyperprior for OD RE sd
    OD.tau <- 1 / (OD.sd * OD.sd)
    for(p in 1:n.surveys){
      for(t in 1:n.rep.counts){
        OD.re[p,t] ~ dnorm(0,OD.tau)
      }
    }

    beta.int ~ dt(0,1/(2.5^2),7) 
    beta.all_land ~ dt(0,1/(2.5^2),7)
    beta.mangrove ~ dt(0,1/(2.5^2),7)
    beta.seagrass2009 ~ dt(0,1/(2.5^2),7)
    beta.seagrass2015 ~ dt(0,1/(2.5^2),7)
    beta.D.occupied ~ dt(0,1/(2.5^2),7)

    ## Detection functions (Detection = availability + perceptibility) 

    for(k in 1:n.surveys){ 

    # covariates for scale parameter of Distance function (perceptibility)
    log(sigma[k])  <- (sigma.int)

    # covariates for availability parameters of Tme-Removal (availability)
    for(t in 1:n.rep.counts){
      logit(pavail[k,t]) <- beta.a0.logit + OD.re[k,t]
    }
    
    ## Distance sampling probability estimation using summation technique: Pr(p of x)=exp(-x^2/2*sigma^2)*f(x)
    for(b in 1:n.breaks){
      log(g[b,k])<- -mdpts[b]*mdpts[b]/(2*sigma[k]*sigma[k])  # half-normal detection function - first half of eq., 
      f[b,k]<-  ( 2*mdpts[b]*delta )/(maxd*maxd) # this is f(x), the scaled radial density function (distribution of area around point)
      # need [b] index on delta if distance intervals are not all of equal size
      pi.pd[b,k]<- g[b,k]*f[b,k]  #this is the product Pr(detect)*Pr(distribution)
      pi.pd.c[b,k]<- pi.pd[b,k]/pdet[k]  # standardizing based on overall capture probability - conditional formulation
    }
    pdet[k]<-sum(pi.pd[,k])  # probability of detection is the sum of all the rectangular areas calculated above
    }

    ### model likelihood

    ## Observation-level model
    for(i in 1:n.obs){  
      dclass[i] ~ dcat(pi.pd.c[,obs.surveyid[i]]) 
    }
    
    ## Abundance estimation    
    for(k in 1:n.surveys){
    
        # site abundance model
        log(lambda[k])<- beta.int +  beta.mangrove*mangrove[k] + beta.all_land*all_land[k] + 
          beta.seagrass2009*seagrass2009[k]*(1-seagrass2015[k]) + beta.seagrass2015*seagrass2015[k] +
          beta.D.occupied*D.occupied[k] + survey.re[k]
        N[k]~dpois(lambda[k])# predicted abundance per point
        
        # loop through surveys
        for(j in 1:n.rep.counts){
            # binomial model for # of captured individuals
            y[k,j]~ dbin(pdet[k]*pavail[k,j],N[k]) 
            y.new[k,j] ~ dbin(pdet[k]*pavail[k,j],N[k])
            y.expected[k,j] <- pdet[k]*pavail[k,j]*N[k]
            TF.stat[k,j] <- pow(sqrt(y[k,j]) - sqrt( y.expected[k,j]),2)
            TF.stat.new[k,j] <- pow(sqrt(y.new[k,j]) - sqrt(y.expected[k,j]),2)
        }
    }
     
    ## posterior predictive check (Bayesian p value, BPV)
    fit.obs<- sum(TF.stat[,])
    fit.new<- sum(TF.stat.new[,])
    BPV <- (fit.obs < fit.new)
    
}", fill=TRUE)
sink()


# Model selection BUGS model
sink("./BUGS/Observed_terrapin__MS.txt")
cat("
    model {
    
    ## PRIORS
    
    # priors for distance function
    sigma.int ~ dunif(1.6,300)
    # sigma.int ~ dunif(0.48,5.7) # intercept for sigma in Distance function (Sigma cannot be <1.6 or det=0 for some diatnaces)

    # priors for availability covariate model
    beta.a0 ~ dbeta(1,1)
    beta.a0.logit <- logit(beta.a0)
    
    survey.sd ~ dnorm(0, 0.2)I(0,)  # hyperprior for RE sd
    survey.tau <- 1 / (survey.sd * survey.sd)
    for(p in 1:n.surveys){
      survey.re[p] ~ dnorm(0,survey.tau)
    }
    
    OD.sd ~ dnorm(0, 0.2)I(0,)  # hyperprior for OD RE sd
    OD.tau <- 1 / (OD.sd * OD.sd)
    for(p in 1:n.surveys){
      for(t in 1:n.rep.counts){
        OD.re[p,t] ~ dnorm(0,OD.tau)
      }
    }

    beta.int ~ dt(0,1/(2.5^2),7) 
    beta.all_land ~ dnorm(mu.all.land[ms.all_land+1],tau.all.land[ms.all_land+1]) 
    beta.mangrove ~ dnorm(mu.mangrove [ms.mangrove+1],tau.mangrove [ms.mangrove+1]) 
    beta.seagrass2009 ~ dnorm(mu.seagrass2009[ms.seagrass+1],tau.seagrass2009[ms.seagrass+1]) 
    beta.seagrass2015 ~ dnorm(mu.seagrass2015[ms.seagrass+1],tau.seagrass2015[ms.seagrass+1]) 
    beta.D.occupied ~ dnorm(mu.D.occupied[ms.D.occupied+1],tau.D.occupied[ms.D.occupied+1])

    # model selection dummy variables
    ms.all_land ~ dbern(0.5)
    ms.mangrove ~ dbern(0.5)
    ms.seagrass ~ dbern(0.5)
    ms.D.occupied ~ dbern(0.5)

    ### Detection functions (Detection = availability + perceptibility) 

    for(k in 1:n.surveys){ 

    # covariates for scale parameter of Distance function (perceptibility)
    # log(sigma[k])  <- (sigma.int)
    sigma[k] <- sigma.int

    # covariates for availability parameters of Tme-Removal (availability)
    for(t in 1:n.rep.counts){
      logit(pavail[k,t]) <- beta.a0.logit + OD.re[k,t]
    }
  
    ## Distance sampling probability estimation using summation technique: Pr(p of x)=exp(-x^2/2*sigma^2)*f(x)
    for(b in 1:n.breaks){
    log(g[b,k])<- -mdpts[b]*mdpts[b]/(2*sigma[k]*sigma[k])  # half-normal detection function - first half of eq., 
    f[b,k]<-  ( 2*mdpts[b]*delta )/(maxd*maxd) # this is f(x), the scaled radial density function (distribution of area around point)
    # need [b] index on delta if distance intervals are not all of equal size
    pi.pd[b,k]<- g[b,k]*f[b,k]  #this is the product Pr(detect)*Pr(distribution)
    pi.pd.c[b,k]<- pi.pd[b,k]/pdet[k]  # standardizing based on overall capture probability - conditional formulation
    }
    pdet[k]<-sum(pi.pd[,k])  # probability of detection is the sum of all the rectangular areas calculated above
    }
    
    ### model likelihood

    ## Observation-level model
    for(i in 1:n.obs){  
    #single binomial trial with categorical distribution linking distance class and time interval to survey point
    dclass[i] ~ dcat(pi.pd.c[,obs.surveyid[i]]) 
    }
    
    ## Abundance estimation    
    for(k in 1:n.surveys){
        # site abundance model
        log(lambda[k])<- beta.int +  ms.mangrove*beta.mangrove*mangrove[k] + ms.all_land*beta.all_land*all_land[k] + 
          ms.seagrass*beta.seagrass2009*seagrass2009[k]*(1-seagrass2015[k]) + ms.seagrass*beta.seagrass2015*seagrass2015[k] +
          beta.D.occupied*D.occupied[k] + survey.re[k]
        N[k]~dpois(lambda[k])# predicted abundance per point
        # loop through surveys
        for(j in 1:n.rep.counts){
            # binomial model for # of captured individuals
            y[k,j]~ dbin(pdet[k]*pavail[k,j],N[k])  # counts related to probability of detection, given availability
            y.new[k,j] ~ dbin(pdet[k]*pavail[k,j],N[k])
            y.expected[k,j] <- pdet[k]*pavail[k,j]*N[k]
            TF.stat[k,j] <- pow(sqrt(y[k,j]) - sqrt( y.expected[k,j]),2)
            TF.stat.new[k,j] <- pow(sqrt(y.new[k,j]) - sqrt(y.expected[k,j]),2)
        }
    }
     
    ## posterior predictive check (Bayesian p value, BPV)
    fit.obs<- sum(TF.stat[,])
    fit.new<- sum(TF.stat.new[,])
    BPV <- (fit.obs < fit.new)

}", fill=TRUE)
sink()


# run full model ----------------------------------------------------------
library(jagsUI)
library(tidyverse)
library(coda)
library(ggmcmc)
library(bayesplot)

load("./terrapin data.RData")

Nst<-apply(terrapin.obs.data$y,1,max)
inits.expanded <- function(){list(N=Nst+1,navail=Nst+1, sigma.int=runif(1,1.6,5.7),beta.int=runif(1,0,5), 
                                  beta.mangrove=runif(1,-2,2), beta.all_land=0, beta.D.occupied=runif(1,-2,2),
                                  beta.seagrass2009=runif(1,-2,2), beta.seagrass2015=runif(1,-2,2),
                                  z=rep(1,nrow(terrapin.obs.data$y))
)}


params.OD <- c("beta.int", "beta.mangrove", "beta.all_land", "beta.seagrass2009", "beta.seagrass2015", 
               "beta.D.occupied", "beta.a0", "sigma.int", "survey.sd", "OD.sd",
               "BPV", "fit.obs", "fit.new")

out.OD.surveyRE <- jags(data=terrapin.obs.data, inits=inits.expanded, parameters.to.save=params.OD,
                        model.file="./BUGS/terrapin__final_OD_surveyRE.txt",
                        n.chains=3, n.adapt=NULL, n.thin=1, parallel=T, n.iter=50000, n.burnin = 25000)
print(out.OD.surveyRE, digits=3)

out.OD.surveyRE.update <- update(out.OD.surveyRE, n.iter = 200000)
print(out.OD.surveyRE.update, digits=3)

plot(out.OD.surveyRE.update$sims.list$fit.obs, out.OD.surveyRE.update$sims.list$fit.new);abline(0,1,col="red")

out.jags.mcmc <- as.mcmc.list(out.OD.surveyRE.update$samples)
out.jags.mcmc.thin <- window(out.jags.mcmc, thin=100)
S <- ggs(out.jags.mcmc.thin)
ggmcmc(S, file="./ODfullmodel_plot1.pdf", plot=c("density", "traceplot", "running"))
ggmcmc(S, file="./ODfullmodel_plot2.pdf", plot=c("compare_partial", "autocorrelation", "crosscorrelation", "Rhat", "geweke", "caterpillar"))


# check residuals
params.resids <- c("TF.stat", "TF.stat.new")
out.OD.surveyRE.update.resids <- update(out.OD.surveyRE.update, n.iter = 20000, parameters.to.save = params.resids)

newid.alias <- data.frame(newid=sort(unique(sample.covariate.data$newid)),
                          index =seq_along(sample.covariate.data$newid))
resids <- cbind(newid.alias,
                TF.stat=apply(out.OD.surveyRE.update.resids$mean$TF.stat,1,sum), 
                TF.stat.new=apply(out.OD.surveyRE.update.resids$mean$TF.stat.new,1,sum),
                terrapin.obs.data$y)
resids$diff <- resids$TF.stat-resids$TF.stat.new
plot(jitter(resids$diff), ylim=c(-1,1)); abline(h=0)


Prior.params <- out.OD.surveyRE.update$summary[2:6,1:2]


# run MS ------------------------------------------------------------------
slab.priors <- list(mu.mangrove = c(Prior.params["beta.mangrove",1],0),
     mu.all.land = c(Prior.params["beta.all_land",1],0),
     mu.seagrass2009 = c(Prior.params["beta.seagrass2009",1],0),
     mu.seagrass2015 = c(Prior.params["beta.seagrass2015",1],0),
     mu.D.occupied = c(Prior.params["beta.D.occupied",1],0),
     tau.mangrove = c(1/Prior.params["beta.mangrove",2],0.1),
     tau.all.land = c(1/Prior.params["beta.all_land",2],0.1),
     tau.seagrass2009 = c(1/Prior.params["beta.seagrass2009",2],0.1),
     tau.seagrass2015 = c(1/Prior.params["beta.seagrass2015",2],0.1),
     tau.D.occupied = c(1/Prior.params["beta.D.occupied",2],0.1)
     )
     
Nst<-apply(terrapin.obs.data$y,1,max)
inits <- function(){list(N=Nst+1,navail=Nst+1, sigma.int=runif(1,1.6,300),beta.int=runif(1,0,5), 
                         beta.mangrove=runif(1,-2,2), beta.all_land=0, beta.D.occupied=runif(1,-2,2),
                         beta.seagrass2009=runif(1,-2,2), beta.seagrass2015=runif(1,-2,2)
                         )}

# parameters to estimate
params<-c("beta.int", "beta.mangrove", "beta.all_land", "beta.seagrass2009", "beta.seagrass2015",
          "beta.D.occupied", "ms.mangrove", "ms.all_land", "ms.seagrass", "ms.D.occupied",
          "beta.a0", "sigma.int", "survey.sd", "OD.sd", "BPV")

out.MS <- autojags(data=c(terrapin.obs.data, slab.priors), inits=inits, parameters.to.save=params, 
                 model.file="./BUGS/Observed_terrapin__MS.txt",
                 n.chains=3, n.adapt=NULL, n.thin=1, parallel=T,
                 Rhat.limit=1.01, max.iter=2000000, iter.increment=50000)
print(out.MS,dig=3)
# save.image("./RData/model selection.RData")
out.jags.mcmc <- as.mcmc.list(out.MS$samples)
out.jags.mcmc.thin <- window(out.jags.mcmc, thin=100)
S <- ggs(out.jags.mcmc.thin)
ggmcmc(S, file="./MS_BI_plot1.pdf", plot=c("density", "traceplot", "running"))
ggmcmc(S, file="./MS_BI_plot2.pdf", plot=c("compare_partial", "autocorrelation", "crosscorrelation", "Rhat", "geweke", "caterpillar"))


out.MS.update <- update(out.MS, parameters.to.save = params, n.iter=500000)
print(out.MS.update,dig=3)
# save.image("./RData/model selection.RData")
out.jags.mcmc <- as.mcmc.list(out.MS.update$samples)
out.jags.mcmc.thin <- window(out.jags.mcmc, thin=100)
S <- ggs(out.jags.mcmc.thin)
ggmcmc(S, file="./MS_plot1.pdf", plot=c("density", "traceplot", "running"))
ggmcmc(S, file="./MS_plot2.pdf", plot=c("compare_partial", "autocorrelation", "crosscorrelation", "Rhat", "geweke", "caterpillar"))

out.MS.update.2 <- update(out.MS.update, parameters.to.save = params, n.iter=500000)
print(out.MS.update.2,dig=3)

out.MS.update.3 <- update(out.MS.update.2, parameters.to.save = params, n.iter=1000000)
print(out.MS.update.3,dig=3)

out.MS.update.4 <- update(out.MS.update.3, parameters.to.save = params, n.iter=1000000)
print(out.MS.update.4,dig=3)

# combine runs
library(runjags)
source("combine mcmc function.R")
comb.mcmc <- combine.mcmc(list(out.MS.update$samples,
                               out.MS.update.2$samples,
                               out.MS.update.3$samples,
                               out.MS.update.4$samples))
summary.tbl <- posterior.tbl.fn(comb.mcmc, type="list")

write.csv(summary.tbl, "./Posterior_summary.csv")

# Extract the indicator variables for model selection
comb.mcmc.collapsed <- combine.mcmc(list(out.MS.update$samples,
                               out.MS.update.2$samples,
                               out.MS.update.3$samples,
                               out.MS.update.4$samples),
                          collapse.chains = T)
str(comb.mcmc.collapsed)
temp.att <- attributes(comb.mcmc.collapsed)$dimnames[[2]]
temp.mcmc <- comb.mcmc
w.ms.all_land <- comb.mcmc.collapsed[,which(temp== "ms.all_land")]
w.ms.mangrove <-  comb.mcmc.collapsed[,which(temp== "ms.mangrove")]
w.ms.seagrass <-  comb.mcmc.collapsed[,which(temp== "ms.seagrass")]
w.ms.D.occupied <-  comb.mcmc.collapsed[,which(temp== "ms.D.occupied")]
# Combine into a model indicator string and tabulate posterior frequencies
mod <- paste(w.ms.all_land, w.ms.mangrove,w.ms.seagrass,w.ms.D.occupied)
model.tb <- as.data.frame(round(table(mod)/length(w.ms.all_land),5))
variables <- c("all land", "mangrove", "seagrass", "D.occupied")
model.tb$model <- NA
for(i in 1:dim(model.tb)[1]){
  index <- which(as.numeric(unlist(strsplit(as.character(model.tb[i,1]),split = " ")))==1)
  model.tb[i,"model"] <- paste(variables[index], collapse=" + ")
}
model.tb[order(model.tb$Freq, decreasing = T),]
write.csv(model.tb, file="./model_slection_table.csv")
model.tb[order(model.tb$Freq, decreasing = T),]
write.csv(summary.tbl, "./Posterior_summary.csv")
